# Supplementary material for: Healthcare Professionals’ Perceptions of Anhedonia in Major Depressive Disorder and the Possibilities of Episodic Future Thinking Training: A Qualitative Study in a Tertiary Care Hospital
Source: Nurs Rep. 2025 Oct 28;15(11):384. doi: 10.3390/nursrep15110384 (PMC12655409; doi:10.3390/nursrep15110384)
Supplement: Supplementary file 1 [file nursrep-15-00384-s001.zip]

Archive with 1 entries (1 files):
- nursrep-3862278-supplementary.pdf
